# Supplementary material for: A cotransformation system of the unicellular red alga Cyanidioschyzon merolae with blasticidin S deaminase and chloramphenicol acetyltransferase selectable markers
Source: BMC Plant Biol. 2021 Dec 4;21:573. doi: 10.1186/s12870-021-03365-z (PMC8642924; doi:10.1186/s12870-021-03365-z)
Supplement: Supplementary file 2 — Additional file 2: Supplementary Table S1. List of nucleotide sequences of primers and synthetic DNA used in this study. [file 12870_2021_3365_MOESM2_ESM.xlsx]

## Sheet: Sheet1
Supplementary Table S1. List of nucleotide sequences of primers and synthetic DNAs used in present study.
No. of the DNA fragments	Name	Preparation	Description	Sequences
BSD-MITmSCARLET
I	CMD184C HR1	amplified by PCR	a portion of CMD184C orf (the 773rd nucleotide to the stop codon) flanked with 25-bp downstream sequence	cggtacccggggatcGCGTGAGTCAGTTCACTGACAATAAGGGAAACTTGCGCTTCAAATGGGAGCCAGCCGAGGCCGTGTTGGCGGTGGCATTCGATGTTCCTGTGCCCGGGTATGATACATACAATTGCATCAATCTGCGCTTGTGGGACAGTAAGCCTGCGCGTGAGTTCGATCTTAGCTCTTTCAACGTTGGCGACTATTATAAGATTCTTGAAATGCGGCAGACGAGTGAGACGCTCTCCGCCGTCCTGTACCCGAACGATAGCACTGAAGCAGGCAAGGAGCTGCGCCTCAAGCAACAGTATTTCTTCGTTTCGGCGACGCTGCAGGACATCATTCGGAGGTTCCTGAAGAAGGACCGACCACTCACGCAACTTGCCGAAAAAGTGTGCATTC…
II	CAB/CMN234C promoter	commercially synthesized	a 583-bp upstream flanking sequence of the CAB orf	agtcccgagggtgac GTTCCGCGAGGAACTCGGATTCGGGGAAGAAGCCCTCGGTGCGCTCGCTGCTGCGCGATCAGCGCTGCGACGCGATGCACACCAGGGCGCACCGCGTCCTCCCAGGGTGTGCGTGCGTACCTGTGCCTGTGTGCGCCTCGCGGCGCTAGCGCCTCGGAGGCCAGCTCCAGCGCCTGCTCCCAGGCAGCAGGCAGCATCGGCGATGATGCCGAGCTCAGCGCACGCACGCACAGCGGCTGCGCTCGCGCGTCATCTCCAGGTCGCCTGTGATGAGCGCGTATTCGGGGCCCTCGCGGAGCACGCACGCACGCACGCACGCACGCACGCACGCACGCCGCAGAGGCTACGCGTGCGTGCGTGCGTGCGGCTGCGGAGCTCGCTGC…
	BSD (Blastcidin S deaminase)		codon-optimized to C. merolae	ATGCCGCTTTCCCAAGAGGAAAGCACTTTGATCGAACGTGCTACAGCAACCATCAATTCGATTCCAATTTCCGAGGATTACTCAGTCGCGAGCGCGGCTCTCAGCAGTGACGGTCGCATCTTTACAGGCGTCAATGTTTATCACTTCACGGGTGGTCCGTGTGCGGAGTTGGTAGTCCTCGGCACCGCCGCAGCAGCGGCGGCAGGTAACCTGACGTGTATTGTGGCCATTGGGAACGAGAACCGCGGCATACTCTCACCGTGCGGCCGATGCCGCCAGGTGCTGCTCGACCTTCATCCAGGCATCAAAGCCATCGTTAAGGACTCGGATGGGCAGCCCACGGCCGTGGGAATCCGGGAACTGCTGCCCTCGGGATACGTGTGGGAGGGA
	APX/CMM158C 3' utr		a 423-bp downstream flanking sequence of the APX orf	TAAGTTTCCCTCAAAGGTTCGTTTAGTATGGCTGCAAAAAGACGCTACAAGCGCAAGCTATGAAGGAAAGGAGCTCCTCTGGGGCCCATTTGATCGTAGGAAAGATCTCTCTAGCTTGATCAGGTGACGCAGGAATCCCCCTTGAGGTCAATTCGTAAACTGTGGTTCCCATTAGTGTGTATCTTGCGGCCTGGTTGCGATGACCATCGCGGTCCATTGAAGCCTGCAGCTCGCCGGGCCAACGACGTCTGCAAAAGCGGTACGTTACCAGGCACCGGACGATCGCCTGCGAGCGCTGGGAAACCCCGCCATGAAAGCGCGCCCGAAGCCAACTGGTGCGCGCTCCTCGACCTTACTACGTCAACGCGAGCGGAAACTCCAGTTTCATCGCCCTCATCG…
III	FBA/CMI049C promoter	commercially synthesized	a 600-bp upstream flanking sequence of the FBA orf	GTGAACCACGCCTCGAACCGACGCCCTCTGTGGTATGGAAAAGCCCTCCTAACTCTATGAACTATCTGCTCCAGCGGTTAAGTTCCAAAGGCGTATGATTAGGTTAGGTACTAAGCGCACCCGATAGAACGTATGAAACGACCAGAATATCCGAGAATCAGTATAGGTAATGTAACTTGGAGGTAGGACGTTTGATGGATACCTCACCGCGCACAAAAAATAACACACAAAAGAGGTAAGAAAACATAAATGCGCATAATCGGAGAAAGCTGGCACAAGTAAACGTCTTGTCTATGAAAAAAATCGAACGTTCGCGACGCATCCGAGGCGATGATGTCCAGGTCTGCGCGCACCGCATCTCGCTGCCCCGATCGCTGCACCGTCGACGATGCTCGATGC…
	EFTu/CMS502C mitochondrion-targeting peptide		from the 1st to 231th nt in the EFTu orf	ATGAGCGTATCTTGTGGACGGCGGATCTTTTCAGACATTGTGCGTCAAGTACGCACGTTTGCTACCGTGGGCGTAGACGCTCGCTCGCTTGCAGGTACACGCAACGCCACGGTCTGGCGATCGTACCGCACGACGACGTTGCAGTACCCGCGGCTTTGGGAACTGCGCGCTTCGCGCTTCCTCTCAGGTGAGGCGGTGGAGGCGAGTGCAAGCAAACGCAAGCCCCATCTG
	mSCARLET		codon-optimized to C. merolae	ATGGTCTCCAAGGGTGAGGCTGTTATAAAAGAGTTTATGCGATTCAAAGTGCACATGGAGGGCAGCATGAACGGCCACGAATTCGAAATCGAGGGTGAGGGCGAGGGGCGCCCTTATGAAGGAACCCAAACCGCGAAACTCAAAGTCACCAAAGGCGGTCCTCTGCCGTTTAGCTGGGACATCCTGTCCCCGCAGTTTATGTATGGTTCGCGCGCGTTTACGAAACACCCCGCGGACATCCCCGACTACTATAAACAAAGCTTCCCAGAAGGCTTCAAGTGGGAGCGCGTCATGAACTTCGAAGATGGCGGGGCCGTTACGGTCACGCAGGATACGTCGTTGGAGGACGGCACCCTGATCTATAAGGTAAAGCTCCGGGGTACTAACTTCCCCCCGGAC…
	β-tubulin/CMN263C 3' utr		a 200-bp downstream flanking sequence of the β-tubulin orf	TAAACTAGCTATTTATCTGGTACATATCATTCATAAGCACATGTTTTTGCGTTGAAACCCGGTAAAACACTCATGACGTTTTGTGTTGAATTGCAACCAGCACGTTATCGACCAGCTCTCGAACAAAACATCGCTTTATACGGGAGAAGTTGCTGCGGTATTGACCAGAGCGTACGAAAACTTGTGCAGGCAAAAAGTGTaaaccgctcagcgac
IV	CMD184C HR2	amplified by PCR	sequence from the 28th to 1880th nt downstream of CMD184C orf; this sequence corresponds to CMD185 and a portion of CMD186	GAAACCGCTCAGCGACCAAGCGACTCGAGCTCGCCACCTCGTCGCGTGGTCTCGTCGATGACCTCCTTCATCGCTACCAAGTAGTTCACGCGACGCAACTTGCGCAGATCTTTTCTCAGAAGAAACCTCAGGTCACTCACATCGGGGTACTTTCGGCCACGCGTGTTCGCAACTTCAACACAGCGCTGCACGACAGCGGTGAGGTACGTCCGCAACAAGTCCTCGACAAGCTCAGCCGTATCACGCCGCGGCTGCCGCGCATCCCCGAAACCGTACAGCATCTGGCGAATTTCATTCTGGAATAAGCGCTTCGAAGCGTCTTCTTCGGGGTCGTTCGCGAAAAAAGCATCCCAGTCGTTTCCATCGCTGGACTGCATCGCACTCGCCGACTCGGTTCCT…
CAT-mVENUS
V	CMK046C HR1	amplified by PCR	from 2300 to 898-bp upstream of CMK046C orf	cggtacccggggatcCTTCAAGAAAAGAGGATCTTTTGCCGTGATGCCGAAAAATAAGTGTCCCGCAACTTCTATAACCAAGTTGTGGAACAAACTGGTCCAAACACGAAATGGTTTCCCTCCATCCAACGAAAATAAGAAAACAAAGTTGGCTCAGCGAATCGAAAGCCCCTTTCGCAAACACGGAGTAGATTTATATTCACGCGCAGACGCCTCGCAGCCTTTATCGACCAGCCACGTGCTGTCGGCCTCAGAGTCTCCTTCTGGACTTCCACCCGGAGAGGCTGCCCCATAAAGTTCGCTCGCGTCAGCGCAGCGGGTCTCGCCTTCTGCACCGCACATCTGCTGATATTGATGGCAGCATTAAAGTCTTGGTACGCGAACTCCATGCATTTATTA…
VI	CPCC/CMP166C promoter	commercially synthesized	a 500-bp upstream flanking sequence of the CPCC orf	tactgttgtatgactCACTAGTCCGGTGAACTCGGCCGGTCAGCCAAATCCTCCACCCGGAAGGTTCGCACCGTCACTGCAGCGAGCGCAGTCCAAGCTTCTAGGCGCGGTAGGCGTGCAGGATGCGCGTCCAATTCGGCAAGATGCGCTGCCGGCATGCCCGCCCATGTGTCGGACCCATTCCGTGCAAGCGAGGCACGTCGAGCGATTTGGGGCGCGTGCATAGGCCCGCGCACGATGAATGATCTGGTTGCATGCGTACACAAACAGGACTTTTCTGACCATGATATCCCTATTCGGACATGACGCATCGCGCACTTCCGCAACACCTCGTTGCTGGGCGCAGCCGGCCGCGGCACCTCGCGAGCACGCCGGCCTCGGCAGCGCGAGCGCATTAGC…
	mVENUS		codon-optimized to C. merolae	ATGGTTAGCAAGGGCGAAGAGCTGTTTACGGGCGTGGTCCCAATCCTGGTGGAACTCGACGGCGATGTCAACGGTCACAAATTCTCGGTGTCGGGCGAGGGCGAGGGTGATGCAACCTACGGCAAGCTGACGCTCAAGCTGATCTGCACGACCGGCAAGCTGCCAGTGCCATGGCCGACCCTGGTCACCACCCTGGGTTACGGCCTCCAGTGCTTCGCACGCTACCCGGACCACATGAAGCAGCATGATTTCTTTAAGAGCGCAATGCCAGAGGGTTACGTGCAGGAGCGCACGATCTTCTTTAAGGACGATGGCAACTACAAGACGCGCGCCGAGGTGAAGTTCGAGGGCGACACGCTGGTCAACCGCATCGAGCTCAAGGGCATCGACTTTAAAGAG…
	ubiquitin/CMK296C 3' utr		a 278-bp downstream flanking sequence of the ubiquitin orf	TGAGGTTTTCGGTGGTATGTGATTTACAGCGAAACTGCTGGCTTTGTGATTGTGAAGGAGAGACTTTGAGCGCTTCGAGTGGAAAGTAGTTTCCCGCGTTGCGCTCGCGGCACAGTTGTGGAAAGCGGTAAAGTTTGTTTTTCTTTCAGAGTCTATTGTCCAAACTCAGTTTTTTTTGTTCGGGCGTTCTCGGCAAGCAGTTTTATAATATTTGTTTGCCGAATAGGACGATCGTGTGCGTATATGCCCTGCGCAGCACTCGTCTCTGTCGTGGCTGAcgacgagaacgtata
VII	APCC/CMO250C promoter	commercially synthesized	a 600-bp upstream flanking sequence of the APCC orf	CGACGAGAACGTATAAGGAGTGCGCACGGCGTTTTGTTACAATACCGATAGATGAGTTTCGAACATCGCATTCACACCATGAGCGGGGGCGCACGCTCCAGAGAGTGGAGATGGAAAAGTGCCAGCGGAGCCCTGAGGATGCAAAAAAGTACGGACCGCTGACGGAAGAGCAAATGGAAAGGAGGGCGAAACTTCGAGGGCTACTTGCATTAGTAAGTACAACCAACGATGGTAAGAAACGTATGGAGTTTGCGAACCGAGACTTTAACGCTGCCATCAATATCAGGAGATGTGCGGTGCTGGAGACGAGACCTCCAGAGTGAACAAGAAGGTACTTTTTTGGACAACCTTCTAAGGTCGAACTATATGAGATAAAATTGGAAGAAGTAGTTGGTGGCC…
	APCC chloroplast-targeting peptide		The 1st to 180th nt in the APCC orf	ATGTTCGTTCAGACCAGTTTCTTTGGAACAGGTGTTAAGGCTTCTGCAAAGTCTGCAGAGTCGCAGCGGTGCTTGGCACACTCGTCCTGGAGCGTCCGCATGACAGGGTACGATATGAACGGGAGCAGCGCGGGGAACCTCGGACCGCGGCGCATCAAGTCATCTGGCGTTGCGAATGAT
	CAT (Chloramphenicol acetyl transferase)			ATGAACTTTAATAAAATTGATTTAGACAATTGGAAGAGAAAAGAGATATTTAATCATTATTTGAACCAACAAACGACTTTTAGTATAACCACAGAAATTGATATTAGTGTTTTATACCGAAACATAAAACAAGAAGGATATAAATTTTACCCTGCATTTATTTTCTTAGTGACAAGGGTGATAAACTCAAATACAGCTTTTAGAACTGGTTACAATAGCGACGGAGAGTTAGGTTATTGGGATAAGTTAGAGCCACTTTATACAATTTTTGATGGTGTATCTAAAACATTCTCTGGTATTTGGACTCCTGTAAAGAATGACTTCAAAGAGTTTTATGATTTATACCTTTCTGATGTAGAGAAATATAATGGTTCGGGGAAATTGTTTCCCAAAACACCT…
	β-tubulin/CMN263C 3' utr		a 200-bp downstream flanking sequence of β-tubulin orf	TAAACTAGCTATTTATCTGGTACATATCATTCATAAGCACATGTTTTTGCGTTGAAACCCGGTAAAACACTCATGACGTTTTGTGTTGAATTGCAACCAGCACGTTATCGACCAGCTCTCGAACAAAACATCGCTTTATACGGGAGAAGTTGCTGCGGTATTGACCAGAGCGTACGAAAACTTGTGCAGGCAAAAAGTGTgaactgaggggcgaa
VIII	CMK046C HR2	amplified by PCR	CMK046C orf flanked with 897-bp upstream and 471-bp downstream	GAACTGAGGGGCGAACGCAGTCCTCCTTGCATTGTTAAGCAAAAAATATTCTCTACAAGCAATTTGTGTACAATCTATATGGTACGCTGCGTAGAGATTTGCATGTCCTGCTCTACAGTGCGAAGAAGCATTCTATTTTACGCAGCGGGAGTAAAGCAAAATCGAGTTGAACGACTATCTGACGCCTACGCAAAGCGATTCCGCGTACCGTGTATCTGCAAAGTAGCACTTCTTAATGGTAGAGCCGCAATTGAGAACGTTCGGAGTGTTTTCCTGGTTCTGCTGGATGGATTTTTGGTAAACTATATTTAATCTTCTAGTGGGAGGATGATTGCGCGGGCAAAACCATATTTTCCAGGATGAGTCGTACTGAAAGAAGCACAGTATTCACTATGCCGG…
The lowercase letters indicate sequences for In-Fusion reaction.
No. of the primers	Name	Sequences
1	D184(773)FpUC	cggtacccggggatcGCGTGAGTCAGTTCACTGAC
2	D184(+25)R	CGTCACCCTCGGGACTTG
3	D184(+28)F	GAAACCGCTCAGCGACCA
4	D184(+1880)RpUC	cgactctagaggatcCAGCTTGCTGACCTTACCC
5	pUC(193)F	ACAATTTCACACAGGAAACAGCTATGAC
6	pUC(310)R	CGTTGTAAAACGACGGCCAGT
7	K046(-2300)FpUC	cggtacccggggatcCTTCAAGAAAAGAGGATCTTTTGCCGTGATGCC
8	K046(-898)R	AGTCATACAACAGTACTCAGATCGTTG
9	K046(-897)F	GAACTGAGGGGCGAACGCA
10	K046(+471)RpUC	cgactctagaggatcCCCTAGCAGCTGACTGTATCTCTATTCTTAGGAAT
11	D184(1051)F	CTCAAGCAACAGTATTTCTTCGTTTCGGCGAC
12	D184(+1500)R	GACGCATCCGCTCGTGTCGAAGACC
13	URA(-2360)F	TCTGCTCGGCTTAGTTTCGAAAG
14	URA(+521)R	TACCCCGATTCGATCATACGAGT
15	BSDcm(1)F	ATGCCGCTTTCCCAAGAGGA
16	BSDcm(390)R	TCCCTCCCACACGTATCCC
The lowercase letters indicate sequences for In-Fusion reaction.
